# Supplementary material for: Trends and Disparities in Alzheimer’s Disease Mortality in the United States: The Impact of COVID-19
Source: NeuroSci. 2025 Feb 14;6(1):16. doi: 10.3390/neurosci6010016 (PMC11843863; doi:10.3390/neurosci6010016)
Supplement: Supplementary file 1 [file neurosci-06-00016-s001.zip]

Archive with 1 entries (1 files):
- neurosci-3455291-supplementary.pdf
